# Supplementary material for: Reproducible and opposing gut microbiome signatures distinguish autoimmune diseases and cancers: a systematic review and meta-analysis
Source: Microbiome. 2022 Dec 9;10:218. doi: 10.1186/s40168-022-01373-1 (PMC9733034; doi:10.1186/s40168-022-01373-1)
Supplement: Supplementary file 2 — Additional file 1: Supplementary File 1. Characteristics of included studies. [file 40168_2022_1373_MOESM1_ESM.xlsx]

## Sheet: Supplemetary_File 1
Supplementary File 1. Characteristics of included studies

## Sheet: Characteristic_included_studies
Article_ID	Study	Country	Disease	Disease type	Disease diagnosis	Specimen	Number of cases	Numbber of control	Age of cases	Age of control	Sequencing type	Publicly available sequencing data	16s_sequencing_region	Sequencing_platform	Sequencing_read_type	Sequencing_data_source
Article_0023	Huang S, 2019	China	Pemphigus vulgaris	Autoimmune	clinical manifestations, histopathological evaluation and direct immunofluorescence	stool	18	14	45.78±13.45 years	44.57±14.72 years	16s	No	v3-v4	illumina	paired	Not available
Article_0032	Harbison JE, 2019	Australia	Type 1 diabetes	Autoimmune	Not specified	stool	29	41	10.7 (5.3‐16.3) years	11.5 (5.1‐26.7)	16s	No	V4	illumina	paired	Not available
Article_0042	Wei F, 2019	China	Systemic lupus erythematosus	Autoimmune	ACR criteria	stool	14	16	40.71±13.85 years	38.63±14.50 years	16s	No	v3-v4	illumina	paired	Not available
Article_0074	Forbes JD, 2018	Canada	Multiple sclerosis	Autoimmune	McDonald criteria	stool	19	23	47.3 years	32.4 years	16s	Yes	v4	illumina	paired	PRJNA450340
Article_0074	Forbes JD, 2018	Canada	Rheumatoid Arthritis	Autoimmune	ACR criteria	stool	21		62.3 years	32.4 years	16s	Yes	v4	illumina	paired	PRJNA450340
Article_0092	Vatanen T, 2018	USA, Sweeden, Germany, Finland	Type 1 diabetes	Autoimmune	ADA criteria	stool	101	415	3 months to 5 years	3 months to 5 years	Shotgun	Yes	na	illumina	paired	dbGaP_accession_phs001443.v1.p1
Article_0093	Stewart CJ, 2018	USA, Sweeden, Germany, Finland	Type 1 diabetes	Autoimmune	ADA criteria	stool	91	91	3 months to 5 years	3 months to 5 years	16s	Yes	v4	illumina	paired	dbGaP_accession_phs001443.v1.p1
Article_0107	Picchianti-Diamanti A, 2018	Italy	Rheumatoid Arthritis	Autoimmune	ACR/EULAR criteria	stool	11	10	55.7 years	not specified	16s	No	v3-v4	illumina	paired	Not available
Article_0108	Ishaq HM, 2018	China	Graves' Disease	Autoimmune	CSE criteria	stool	10	10	35-50 years	35-50 years	16s	No	v3-v4	illumina	paired	Not available
Article_0116	Leiva-Gea I, 2018	Spain	Type 1 diabetes	Autoimmune	ADA criteria	stool	15	13	12.56 ± 3.59 years	12.25 ± 2.92 years	16s	No	v2-v3	Roche 454	454 pyrosequencing	Not available
Article_0134	Cinek O, 2018	Azerbaijan, Jordan, Nigeria, and Sudan	Type 1 diabetes	Autoimmune	WHO glycaemic criteria	stool	73	103	3-19 years	3-19 years	16s	Yes	v4	illumina	paired	PRJNA445932
Article_0176	Huang Y, 2018	China	Type 1 diabetes	Autoimmune	ADA criteria	stool	12	10	22.58 ± 2.24 years	25.10 ± 0.41 years	16s	No	v3-v4	illumina	paired	Not available
Article_0184	Salamon D, 2018	Poland	Type 1 diabetes	Autoimmune	Not specified	stool	22	23	36 (31–47) years	37 (31–48) years	16s	No	v3-v4	illumina	paired	Not available
Article_0237	de Groot PF, 2017	The Netherlands	Type 1 diabetes	Autoimmune	Not specified	stool	45	35	35 ± 9.0 years	33 ± 13 years	16s	No	v3-v4	illumina	paired	Not available
Article_0287	Singh H, 2017	USA	Type 1 diabetes	Autoimmune	ADA criteria	stool	99	106	14.5 years	13.9 years	16s	No	v1-v3	illumina	paired	Not available
Article_0297	Wen C, 2017	China	Ankylosing spondylitis	Autoimmune	Modified New York criteria	stool	97	114	14-71 years	23-70 years	shotgun	No	na	illumina		Not available
Article_0315	Breban M, 2017	France	Spondyloarthritis	Autoimmune	ASAS criteria	stool	49	18	48±13 years	37±10.4 years	16s	No	v3-v4	Roche GS FLX 454	case-control (discovery cohort)	Not available
Article_0315	Breban M, 2017	France	Rheumatoid Arthritis	Autoimmune	RCR criteria	stool	17		65.5±11.6 years	37±10.4 years	16s	No	v3-v4	Roche GS FLX 454	case-control (discovery cohort)	Not available
Article_0315	Breban M, 2017	France	Spondyloarthritis	Autoimmune	ASAS criteria	stool	38	51	53±9.8 years	54±8.6 years	16s	No	v3-v4	Roche GS FLX 454	case-control (discovery cohort)	Not available
Article_0315	Breban M, 2017	France	Rheumatoid Arthritis	Autoimmune	RCR criteria	stool	11		56±19.5 years	37±10.4 years	16s	No	v3-v4	Roche GS FLX 454	case-control (discovery cohort)	Not available
Article_0373	Aggarwal A, 2017	India	enthesitis‐related arthritis	Autoimmune	ILAR criteria	stool	33	14	15 (5–10) years	13 (5–22) years	16s	No	V3	illumina	paired	Not available
Article_0418	Jangi S, 2016	USA	Multiple sclerosis	Autoimmune	Not specified	stool	60	43	49.7±8.50 years	42.2±9.61 years	16s	Yes	V3–V5	illumina and roche 445	paired	PRJNA321051
Article_0419	Chen J, 2016	USA	Multiple sclerosis	Autoimmune	McDonald criteria	stool	31	36	42.9 ± 10.6 years	40.3 ± 7.3	16s	No	V3–V5	Illumina	paired	Not available
Article_0430	Qi CJ, 2016	China	Type 1 diabetes	Autoimmune	ADA criteria	stool	15	15	11.4 ± 3.0 years	10.5 ± 1.5 years	16s	No	v3-v4	Illumina	paired	Not available
Article_0435	Tremlett H, 2016	USA	Multiple sclerosis	Autoimmune	Not specified	stool	18	17	12.5 (4-17) years	13.5 (9-18) years	16s	No	v4	illumina	paired	Not available
Article_0445	Chen J, 2016	USA	Rheumatoid Arthritis	Autoimmune	ACR criteria	stool	40	32	55.7 years	53.0 years	16s	Yes	V3-V5	illumina	paired	PRJNA317370
Article_0446	Stewart CJ, 2017	UK	Type 1 diabetes	Autoimmune	Not specified	stool	10	10	27±2 years	27±2 years	16s	No	v4	illumina	paired	Not available
Article_0473	Tejesvi MV, 2016	Finland	Juvenile idiopathic arthritis	Autoimmune	Not specified	stool	30	27	6.2 years	5.4 years	16s	Yes	V4–V5	Life science technology		SRP057688
Article_0500	Miyake S, 2015	Japan	Multiple sclerosis	Autoimmune	McDonald criteria	stool	20	50	36.0 ± 7.2 years	27.2 ± 9.2 years	16s	Yes	V1-V2	Life science technology		DDBJ-multiple_accession
Article_0519	Alkanani AK, 2015	USA	Type 1 diabetes	Autoimmune	Not specified	stool	35	23	11 (2–20) years	12 (4–24) years	16s	No	v4	illumina	paired	Not available
Article_0560	Stoll ML, 2014	USA	enthesitis‐related arthritis	Autoimmune	ILAR criteria	stool	25	13	13.0 (7.0 to 19.0) years	13.0 (5.8 to 18.0) years	16s	No	v4	illumina	paired	Not available
Article_0569	Hevia A, 2014	Spain	Systemic lupus erythematosus	Autoimmune	ACR criteria	stool	20	20	49.2±10.7 years	46.9±8.6 years	16s	No	v3	Ion Torrent PGM		Not available
Article_0600	Mejía-León ME, 2014	Maxico	Type 1 diabetes	Autoimmune	ADA criteria	stool	21	8	12.3 years	11 years	16s	No	v4	454 Life Sciences		Not available
Article_2723	Wei, 2020	China	Autoimmune hepatitis	Autoimmune	IAIHG criteria	stool	119	132	52(19-72) years	47.5 (25-75) years	16s	No	v3-v4	illumina	paired	Not available
Article_2745	Yang, 2019	China	Rheumatoid Arthritis	Autoimmune	ACR criteria	stool	66	60	not specified	not specified	16s	Yes	V3-V4	illumina	paired	SRP223483
Article_2751	Gong, 2019	China	Anti‐NMDAR encephalitis	Autoimmune	Not specified	stool	30	12	29-32 years	30.4±10.5 years	16s	No	v4	IonS5TMXL platform		Not available
Article_3075	Reynders, 2020	Belgium	Multiple sclerosis	Autoimmune	McDonald criteria	stool	98	120	48 years (median)	49 years (median)	16s	No	v4	illumina	paired	Not available
Article_3076	Choileáin, 2020	USA	Multiple sclerosis	Autoimmune	Not specified	stool	26	39	42 years	45 years	16s	Yes	v4	illumina	paired	PRJEB34168
Article_3080	Shi, 2019	China	Graves’ orbitopathy	Autoimmune	EUGOGO criteria	stool	33	32	46 years	43 years	16s	No	v4	Ion S5™ XL	pared	Not available
Article_3084	van der Meulen, 2019	The Netherlands	Primary Sjögren's syndrome	Autoimmune	ACR/EULAR criteria	stool	39	965	55±12 years	45±13 years	16s	No	v4	illumina	paired	Not available
Article_3084	van der Meulen, 2019	The Netherlands	Systemic lupus erythematosus	Autoimmune	SLICC criteria	stool	30		47±14 years	45±13 years	16s	No	v4	illumina	paired	Not available
Article_3095	Sheng-Xiao, 2019	China	Systemic lupus erythematosus	Autoimmune	Not specified	stool	92	217	not specified	not specified	16s	No	not-mentioned	Roche/45		Not available
Article_0733	Sims TT, 2019	USA	Cervical cancer	Cancer	Biopsy	stool	42	46	48.9 years	48.9 years	16S	Yes	V4	Illumina	paired	PRJNA383849
Article_0742	Liang W, 2019	China	Gastric cancer	Cancer	Endoscopy and histology	stool	20	22	53.4 years	52.3 years	16S	No	not-mentioned	Illumina	NA	Not available
Article_0801	Yachida S, 2019	Japan	Colorectal cancer	Cancer	Endoscopy and histology	stool	251	258	not specified	not specified	Shotgun	Yes	na	Illumina		DRA006684
Article_0816	Zhuang H, 2019	China	Lung cancer	Cancer	Histology	stool	30	30	61 years	50 years	16S	Yes	V3-V4	Illumina	NA	PRJNA507734
Article_0891	Saito K, 2019	Japan	Colorectal carcinoma	Cancer	Colonoscopy	Colonoscopy aspirates	47	10	66 years	58 years	16S	No	V3-V4	Illumina	paired-end	Not available
Article_0955	Feng J, 2019	China	Thyroid papillary cancer	Cancer	Ultrasonography and histopathology	stool	34	40	48 years	46 years	16S	Yes	V3-V4	Illumina		SRP151288
Article_0965	Qi YF, 2019	China	Gastric adenocarcinoma	Cancer	Pathology	stool	116	88	45.58±8.86 years	58.06±11.24 years	16S	Yes	V3-V4	Illumina	paired-end	SRP151498
Article_0988	Hannigan GD, 2018	USA	Colorectal carcinoma	Cancer	Colonoscopy and histology	stool	30	30	not specified	not specified	16S	Yes	v4	Illumina	paired-end	PRJNA389927
Article_1069	Zhang Y, 2018	China	Colorectal carcinoma	Cancer	Colonoscopy	stool	130	130	60 years	58.6 years	16S	No	V3-V4	Illumina	paired-end	Not available
Article_1081	Alanee S, 2019	USA	Prostate cancer	Cancer	Pathology	stool	14	16	not specified	not specified	16S	No	V3-V5	Illumina	paired-end	Not available
Article_1088	Zhu J, 2018	China	Breast cancer	Cancer	Pathology	stool	43	90	51 years	49 years	shotgun	No	na	Illumina	paired-end	Not available
Article_1100	Ren Z, 2019	China	Hepatocellular carcinoma (liver cancer)	Cancer	Histology	stool	75	75	48 years	49 years	16S	Yes	V3-V5	Illumina		PRJEB8708
Article_1113	Youssef O, 2018	Finland	GIT neoplasia	Cancer	Surgery	stool	63	13	70.4 years	43.9 years	16S	No	V2, V4, V8, and V3, V6-7, and V9	Ion PGM (Thermo Fisher Scientific)	paired end	Not available
Article_1183	Allali I, 2018	Morocco	Colorectal cancer	Cancer	Not specified	stool	11	12	52.8 years	49.3 years	16S	No	V1-V2	Illumina	paired-end	Not available
Article_1197	Mei QX, 2018	China	Pancreatic ductal adenocarcinoma	Cancer	Imaging and pathology	Duodenal content	14	14	56.8 years	55.4 years	16S	Yes	V3-V4	Illumina	paired-end	SRP097254
Article_1225	Pushalkar S, 2018	USA	Pancreatic ductal adenocarcinoma	Cancer	Not specified	stool	32	31	not specified	not specified	16S	Yes	V3-V4	Illumina	paired-end	SUB3605635
Article_1331	Castaño-Rodríguez N, 2017	China	Gastric cancer	Cancer	International Classification of Diseases	Gastric biopsy	12	20	56.3 years	53.1 years	16S	Yes	v4	Illumina		PRJEB21497
Article_1400	Golombos DM, 2018	USA	Prostate cancer	Cancer	Imaging	stool	12	8	63 years	66 years	shotgun	No	na	Illumina	paired end	Not available
Article_1642	Hale VL, 2017	USA	Colorectal adenoma	Cancer	Colonoscopy and histology	stool	233	547	66.5 years	66.5 years	16S	Yes	v3	Illumina	paired end	SRP070783
Article_1716	Vogtmann E, 2016	USA	Colorectal cancer	Cancer	Colonoscopy	stool	52	52	61.8 years	61.2 years	shotgun	Yes	v3-v4	Illumina	paired-end	PRJEB12449
Article_1772	Jo HJ, 2016	South Korea	Gastric cancer	Cancer	Endoscopy and histology	Gastric antrum mucosa	34	29	58.7 years	58.4 years	16S	Yes	V1-V3	Roche		GSE61493
Article_1830	Kasai C, 2016	Japan	Colorectal cancer	Cancer	Colonoscopy	stool	6	6	54 years	50.3 years	16S	No	V3-V4	Illumina	paired-end	Not available
Article_1838	Nakatsu G, 2015	China	Colorectal cancer	Cancer	Colonoscopy and histology	Colonic mucosal biopsy	52	61	60 years	67 years	16S	Yes	V1-V4	Roche		PRJNA280026
Article_1849	Yu J, 2017	China, Denmark	Colorectal cancer	Cancer	AJCC	stool	74	54	67 years	63 years	shotgun	No	na	Illumina	paired-end	Not available
Article_1927	Feng Q, 2015	Austria	Colorectal cancer	Cancer	AJCC	stool	46	57	66 years	66 years	shotgun	Yes	na	Illumina	paired-end	ERP008729
Article_1969	Zeller G, 2014	France	Colorectal cancer	Cancer	Colonoscopy	stool	53	61	not specified	not specified	16S	Yes	V4	Illumina	paired-end	ERP005534
Article_1996	Zackular JP, 2014	USA, Canada	Colorectal cancer	Cancer	Colonoscopy and biopsy	stool	30	30	59.4 years	55.3 years	16S	Yes	V4	Illumina		http://www.mothur.org/MicrobiomeBiomarkerCRC
Article_2028	Mira-Pascual L, 2015	Spain	Colorectal cancer	Cancer	Colonoscopy	stool	11	10	71.1 years	52.6 years	16S	Yes	first 500 bp of the 16S rRNA genes	Roche		MG-RAST server (multiple accession)
Article_2070	Ahn J, 2013	USA	Colorectal cancer	Cancer	Histology	stool	47	94	62.9 years	58.5 years	16S	No	V3-V4	Roche		Not available
Article_2099	Weir TL, 2013	USA	Colorectal cancer	Cancer	Not specified	stool	10	11	63.7 years	40.72 years	16S	Yes	V4	454 Life Sciences GS FLX System		ERP002217
Article_2114	Wu N, 2013	China	Colorectal cancer	Cancer	Colonoscopy	stool	53	213	60.1 years	66.9 years	16S	Yes	V3-V4	Illumina	paired-end	PRJNA168081
Article_2129	Chen HM, 2013	China	Colorectal cancer	Cancer	Pathology	stool	47	47	52.2 years	51.8 years	16S	No	V1-V3	Roche 454		Not available
Article_2176	Sanapareddy N, 2012	USA	Colorectal adenoma	Cancer	Pathology	Rectal mucosal surface	33	38	57.45 years	55.7 years	16S	Yes	V1-V2	Roche 454		166138.1-172960.2
Article_2204	Wang T, 2012	China	Colorectal cancer and carcinoma	Cancer	Histology	stool	46	56	60 years	49 years	16S	Yes	V3	Roche 454		SRP005150
Article_2429	Half 2019, 2019	USA	Pancreatic cancer	Cancer	Histology	stool	30	13	68.9 years	59 years	16S	Yes	v3-v4	Illumina	paired-end	PRJNA575620
Article_2431	Qinsong, 2019	China	Colorectal cancer	Cancer	Pathology	stool	67	30	62.81 years	50.96 years	16S	No	V3-V4	Illumina	paired-end	Not available
Article_2451	Gunathilake , 2019	Korea	Gastric cancer	Cancer	Histology	Gastric mucosa	268	288	51.53 years	53.68 years	16S	No	V3-V4	Illumina		Not available
Article_2454	Sonia, 2019	Italy	Colorectal carcinoma	Cancer	Colonoscopy	stool	29	24	not specified	not specified	shotgun	Yes	na	Illumina		SRP136711
Article_2466	Tzu-Wei, 2019	China	Colorectal cancer	Cancer	Colonoscopy	stool	62	104	61 years	61 years	16S	Yes	V3-V4	Illumina	paired-end	SRP131074
Article_2495	Zhongqiu, 2019	China	Cervical cancer	Cancer	Pathology	stool	8	5	59.5 years	not specified	16S	Yes	V4	Illumina	paired-end	PRJNA524816
Article_2510	Yang, 2019	China	Colorectal cancer and carcinoma	Cancer	Pathology	stool	50	50	not specified	not specified	16S	No	V3-V4	Illumina	paired-end	Not available
Article_2581	Gao, 2015	China	Colorectal cancer	Cancer	Not specified	Colorectal mucosa surface samples	31	30	67 years	70 years	16S	Yes	V3	454 Life Sciences GS FLX System		SRP037786
Article_2612	Chen, 2012	China	Colorectal carcinoma	Cancer	Not specified	stool	46	56	not specified	not specified	16S	Yes	V1-V3	454 pyrosequencing		SRP009633
Article_3683	Gantuya, 2020	Mongolia	Gastric cancer	Cancer	Histology	Gastric mucosa	48	20	not specified	not specified	16S	No	V3-V4	Illumina	paired-end	Not available
Article_3686	Virinder, 2020	Iran, Finland	Colorectal cancer	Cancer	Not specified	stool	83	60	65.9 years	58.77 years	16S	No	V2,V4,V8, and V3,V6-7,V9	Agilent	paired-end	Not available
							4208	5957
