# Supplementary material for: Reproducible and opposing gut microbiome signatures distinguish autoimmune diseases and cancers: a systematic review and meta-analysis
Source: Microbiome. 2022 Dec 9;10:218. doi: 10.1186/s40168-022-01373-1 (PMC9733034; doi:10.1186/s40168-022-01373-1)
Supplement: Supplementary file 4 — Additional file 3: Supplementary Table 1. Electronic database search strategy to identify published reports on cancer- and autoimmune-microbiome studies. Supplementary Table 2. PRISMA 2009 Checklist. Supplementary Table 3. Articles included in this study (n=82). Supplementary Table 4. Articles excluded from this study (n=148). Supplementary Table 5. List of ambiguous or inconsistent genera. Supplementary Table 6. . List of ambiguous or inconsistently associated pathways. [file 40168_2022_1373_MOESM3_ESM.zip]

Archive with 2 entries (2 files):
- Supplementary_Table2_ESM.doc
- Supplementary_Table6_ESM.docx
